# Supplementary material for: Experiences of Adolescents on Antiretroviral Therapy at Rustenburg Sub-District, Northwest Province, South Africa
Source: Children (Basel). 2024 Jan 24;11(2):143. doi: 10.3390/children11020143 (PMC10887175; doi:10.3390/children11020143)
Supplement: Supplementary file 1 [file children-11-00143-s001.zip]

Archive with 1 entries (1 files):
- children-2737874-supplementary.pdf
